# Supplementary material for: A Real-World Comparative Study of Microwave and Radiofrequency Ablation in Treatment-Naïve and Recurrent Hepatocellular Carcinoma
Source: J Clin Med. 2022 Jan 7;11(2):302. doi: 10.3390/jcm11020302 (PMC8778377; doi:10.3390/jcm11020302)
Supplement: Supplementary file 1 [file jcm-11-00302-s001.zip]

Archive with 1 entries (1 files):
- jcm-1445055-supplementary.pdf
